# Supplementary material for: Influence of obesity-related risk factors in the aetiology of glioma
Source: Br J Cancer. 2018 Mar 13;118(7):1020–7. doi: 10.1038/s41416-018-0009-x (PMC5931112; doi:10.1038/s41416-018-0009-x)
Supplement: Supplementary file 2 — Supplementary Table 2(XLSX 79 kb) [file 41416_2018_9_MOESM2_ESM.xlsx]

## Sheet: Sheet1
2-hour post-challenge glucose	Chromosome	2	3	3	5	7	8	10	19
Chromosome	rs ID	rs1260326	rs11717195	rs2877716	rs1019503	rs6975024	rs11782386	rs12255372	rs11672660
2	rs1260326	1	0	0	0	0	0	0	0
3	rs11717195	0	1	0.88	0	0	0	0	0
3	rs2877716	0	0.88	1	0	0	0	0	0
5	rs1019503	0	0	0	1	0	0	0	0
7	rs6975024	0	0	0	0	1	0	0	0
8	rs11782386	0	0	0	0	0	1	0	0
10	rs12255372	0	0	0	0	0	0	1	0
19	rs11672660	0	0	0	0	0	0	0	1
BMI	Chromosome	1	1	1	1	1	1	1	1	1	2	2	2	2	2	2	2	2	3	3	3	3	3	3	4	4	4	4	5	6	6	6	6	7	7	8	8	9	9	9	9	9	10	10	10	10	11	11	11
Chromosome	rs ID	rs657452	rs11583200	rs3101336	rs12566985	rs12401738	rs11165643	rs17024393	rs543874	rs2820292	rs13021737	rs10182181	rs11126666	rs1016287	rs11688816	rs2121279	rs1528435	rs7599312	rs6804842	rs2365389	rs3849570	rs13078960	rs16851483	rs1516725	rs10938397	rs17001654	rs13107325	rs11727676	rs2112347	rs205262	rs2207139	rs9400239	rs13191362	rs1167827	rs2245368	rs17405819	rs2033732	rs4740619	rs10968576	rs6477694	rs1928295	rs10733682	rs7899106	rs17094222	rs11191560	rs7903146	rs4256980	rs11030104	rs2176598
1	rs657452	1	0.47	0.002	0	0	0	0.001	0	0	0	0	0	0	0	0	0	0	0	0	0	0	0	0	0	0	0	0	0	0	0	0	0	0	0	0	0	0	0	0	0	0	0	0	0	0	0	0	0
1	rs11583200	0.47	1	0.001	0	0	0	0.003	0	0.003	0	0	0	0	0	0	0	0	0	0	0	0	0	0	0	0	0	0	0	0	0	0	0	0	0	0	0	0	0	0	0	0	0	0	0	0	0	0	0
1	rs3101336	0.002	0.001	1	0.001	0	0.001	0	0	0	0	0	0	0	0	0	0	0	0	0	0	0	0	0	0	0	0	0	0	0	0	0	0	0	0	0	0	0	0	0	0	0	0	0	0	0	0	0	0
1	rs12566985	0	0	0.001	1	0.003	0	0.002	0	0.002	0	0	0	0	0	0	0	0	0	0	0	0	0	0	0	0	0	0	0	0	0	0	0	0	0	0	0	0	0	0	0	0	0	0	0	0	0	0	0
1	rs12401738	0	0	0	0.003	1	0.002	0.004	0.003	0.003	0	0	0	0	0	0	0	0	0	0	0	0	0	0	0	0	0	0	0	0	0	0	0	0	0	0	0	0	0	0	0	0	0	0	0	0	0	0	0
1	rs11165643	0	0	0.001	0	0.002	1	0.002	0.001	0.001	0	0	0	0	0	0	0	0	0	0	0	0	0	0	0	0	0	0	0	0	0	0	0	0	0	0	0	0	0	0	0	0	0	0	0	0	0	0	0
1	rs17024393	0.001	0.003	0	0.002	0.004	0.002	1	0.001	0	0	0	0	0	0	0	0	0	0	0	0	0	0	0	0	0	0	0	0	0	0	0	0	0	0	0	0	0	0	0	0	0	0	0	0	0	0	0	0
1	rs543874	0	0	0	0	0.003	0.001	0.001	1	0	0	0	0	0	0	0	0	0	0	0	0	0	0	0	0	0	0	0	0	0	0	0	0	0	0	0	0	0	0	0	0	0	0	0	0	0	0	0	0
1	rs2820292	0	0.003	0	0.002	0.003	0.001	0	0	1	0	0	0	0	0	0	0	0	0	0	0	0	0	0	0	0	0	0	0	0	0	0	0	0	0	0	0	0	0	0	0	0	0	0	0	0	0	0	0
2	rs13021737	0	0	0	0	0	0	0	0	0	1	0	0.001	0	0	0.001	0.005	0.001	0	0	0	0	0	0	0	0	0	0	0	0	0	0	0	0	0	0	0	0	0	0	0	0	0	0	0	0	0	0	0
2	rs10182181	0	0	0	0	0	0	0	0	0	0	1	0	0.001	0	0.001	0.001	0	0	0	0	0	0	0	0	0	0	0	0	0	0	0	0	0	0	0	0	0	0	0	0	0	0	0	0	0	0	0	0
2	rs11126666	0	0	0	0	0	0	0	0	0	0.001	0	1	0.001	0	0.001	0	0	0	0	0	0	0	0	0	0	0	0	0	0	0	0	0	0	0	0	0	0	0	0	0	0	0	0	0	0	0	0	0
2	rs1016287	0	0	0	0	0	0	0	0	0	0	0.001	0.001	1	0	0	0	0.002	0	0	0	0	0	0	0	0	0	0	0	0	0	0	0	0	0	0	0	0	0	0	0	0	0	0	0	0	0	0	0
2	rs11688816	0	0	0	0	0	0	0	0	0	0	0	0	0	1	0.001	0	0.001	0	0	0	0	0	0	0	0	0	0	0	0	0	0	0	0	0	0	0	0	0	0	0	0	0	0	0	0	0	0	0
2	rs2121279	0	0	0	0	0	0	0	0	0	0.001	0.001	0.001	0	0.001	1	0	0	0	0	0	0	0	0	0	0	0	0	0	0	0	0	0	0	0	0	0	0	0	0	0	0	0	0	0	0	0	0	0
2	rs1528435	0	0	0	0	0	0	0	0	0	0.005	0.001	0	0	0	0	1	0.001	0	0	0	0	0	0	0	0	0	0	0	0	0	0	0	0	0	0	0	0	0	0	0	0	0	0	0	0	0	0	0
2	rs7599312	0	0	0	0	0	0	0	0	0	0.001	0	0	0.002	0.001	0	0.001	1	0	0	0	0	0	0	0	0	0	0	0	0	0	0	0	0	0	0	0	0	0	0	0	0	0	0	0	0	0	0	0
3	rs6804842	0	0	0	0	0	0	0	0	0	0	0	0	0	0	0	0	0	1	0.001	0	0	0	0.003	0	0	0	0	0	0	0	0	0	0	0	0	0	0	0	0	0	0	0	0	0	0	0	0	0
3	rs2365389	0	0	0	0	0	0	0	0	0	0	0	0	0	0	0	0	0	0.001	1	0	0	0.002	0	0	0	0	0	0	0	0	0	0	0	0	0	0	0	0	0	0	0	0	0	0	0	0	0	0
3	rs3849570	0	0	0	0	0	0	0	0	0	0	0	0	0	0	0	0	0	0	0	1	0	0	0.003	0	0	0	0	0	0	0	0	0	0	0	0	0	0	0	0	0	0	0	0	0	0	0	0	0
3	rs13078960	0	0	0	0	0	0	0	0	0	0	0	0	0	0	0	0	0	0	0	0	1	0.007	0	0	0	0	0	0	0	0	0	0	0	0	0	0	0	0	0	0	0	0	0	0	0	0	0	0
3	rs16851483	0	0	0	0	0	0	0	0	0	0	0	0	0	0	0	0	0	0	0.002	0	0.007	1	0.002	0	0	0	0	0	0	0	0	0	0	0	0	0	0	0	0	0	0	0	0	0	0	0	0	0
3	rs1516725	0	0	0	0	0	0	0	0	0	0	0	0	0	0	0	0	0	0.003	0	0.003	0	0.002	1	0	0	0	0	0	0	0	0	0	0	0	0	0	0	0	0	0	0	0	0	0	0	0	0	0
4	rs10938397	0	0	0	0	0	0	0	0	0	0	0	0	0	0	0	0	0	0	0	0	0	0	0	1	0	0	0	0	0	0	0	0	0	0	0	0	0	0	0	0	0	0	0	0	0	0	0	0
4	rs17001654	0	0	0	0	0	0	0	0	0	0	0	0	0	0	0	0	0	0	0	0	0	0	0	0	1	0	0	0	0	0	0	0	0	0	0	0	0	0	0	0	0	0	0	0	0	0	0	0
4	rs13107325	0	0	0	0	0	0	0	0	0	0	0	0	0	0	0	0	0	0	0	0	0	0	0	0	0	1	0.005	0	0	0	0	0	0	0	0	0	0	0	0	0	0	0	0	0	0	0	0	0
4	rs11727676	0	0	0	0	0	0	0	0	0	0	0	0	0	0	0	0	0	0	0	0	0	0	0	0	0	0.005	1	0	0	0	0	0	0	0	0	0	0	0	0	0	0	0	0	0	0	0	0	0
5	rs2112347	0	0	0	0	0	0	0	0	0	0	0	0	0	0	0	0	0	0	0	0	0	0	0	0	0	0	0	1	0	0	0	0	0	0	0	0	0	0	0	0	0	0	0	0	0	0	0	0
6	rs205262	0	0	0	0	0	0	0	0	0	0	0	0	0	0	0	0	0	0	0	0	0	0	0	0	0	0	0	0	1	0.001	0	0.002	0	0	0	0	0	0	0	0	0	0	0	0	0	0	0	0
6	rs2207139	0	0	0	0	0	0	0	0	0	0	0	0	0	0	0	0	0	0	0	0	0	0	0	0	0	0	0	0	0.001	1	0.005	0.003	0	0	0	0	0	0	0	0	0	0	0	0	0	0	0	0
6	rs9400239	0	0	0	0	0	0	0	0	0	0	0	0	0	0	0	0	0	0	0	0	0	0	0	0	0	0	0	0	0	0.005	1	0	0	0	0	0	0	0	0	0	0	0	0	0	0	0	0	0
6	rs13191362	0	0	0	0	0	0	0	0	0	0	0	0	0	0	0	0	0	0	0	0	0	0	0	0	0	0	0	0	0.002	0.003	0	1	0	0	0	0	0	0	0	0	0	0	0	0	0	0	0	0
7	rs1167827	0	0	0	0	0	0	0	0	0	0	0	0	0	0	0	0	0	0	0	0	0	0	0	0	0	0	0	0	0	0	0	0	1	0	0	0	0	0	0	0	0	0	0	0	0	0	0	0
7	rs2245368	0	0	0	0	0	0	0	0	0	0	0	0	0	0	0	0	0	0	0	0	0	0	0	0	0	0	0	0	0	0	0	0	0	1	0	0	0	0	0	0	0	0	0	0	0	0	0	0
8	rs17405819	0	0	0	0	0	0	0	0	0	0	0	0	0	0	0	0	0	0	0	0	0	0	0	0	0	0	0	0	0	0	0	0	0	0	1	0	0	0	0	0	0	0	0	0	0	0	0	0
8	rs2033732	0	0	0	0	0	0	0	0	0	0	0	0	0	0	0	0	0	0	0	0	0	0	0	0	0	0	0	0	0	0	0	0	0	0	0	1	0	0	0	0	0	0	0	0	0	0	0	0
9	rs4740619	0	0	0	0	0	0	0	0	0	0	0	0	0	0	0	0	0	0	0	0	0	0	0	0	0	0	0	0	0	0	0	0	0	0	0	0	1	0	0	0.002	0.002	0	0	0	0	0	0	0
9	rs10968576	0	0	0	0	0	0	0	0	0	0	0	0	0	0	0	0	0	0	0	0	0	0	0	0	0	0	0	0	0	0	0	0	0	0	0	0	0	1	0	0.001	0	0	0	0	0	0	0	0
9	rs6477694	0	0	0	0	0	0	0	0	0	0	0	0	0	0	0	0	0	0	0	0	0	0	0	0	0	0	0	0	0	0	0	0	0	0	0	0	0	0	1	0	0	0	0	0	0	0	0	0
9	rs1928295	0	0	0	0	0	0	0	0	0	0	0	0	0	0	0	0	0	0	0	0	0	0	0	0	0	0	0	0	0	0	0	0	0	0	0	0	0.002	0.001	0	1	0	0	0	0	0	0	0	0
9	rs10733682	0	0	0	0	0	0	0	0	0	0	0	0	0	0	0	0	0	0	0	0	0	0	0	0	0	0	0	0	0	0	0	0	0	0	0	0	0.002	0	0	0	1	0	0	0	0	0	0	0
10	rs7899106	0	0	0	0	0	0	0	0	0	0	0	0	0	0	0	0	0	0	0	0	0	0	0	0	0	0	0	0	0	0	0	0	0	0	0	0	0	0	0	0	0	1	0	0.001	0	0	0	0
10	rs17094222	0	0	0	0	0	0	0	0	0	0	0	0	0	0	0	0	0	0	0	0	0	0	0	0	0	0	0	0	0	0	0	0	0	0	0	0	0	0	0	0	0	0	1	0.001	0	0	0	0
10	rs11191560	0	0	0	0	0	0	0	0	0	0	0	0	0	0	0	0	0	0	0	0	0	0	0	0	0	0	0	0	0	0	0	0	0	0	0	0	0	0	0	0	0	0.001	0.001	1	0	0	0	0
10	rs7903146	0	0	0	0	0	0	0	0	0	0	0	0	0	0	0	0	0	0	0	0	0	0	0	0	0	0	0	0	0	0	0	0	0	0	0	0	0	0	0	0	0	0	0	0	1	0	0	0
11	rs4256980	0	0	0	0	0	0	0	0	0	0	0	0	0	0	0	0	0	0	0	0	0	0	0	0	0	0	0	0	0	0	0	0	0	0	0	0	0	0	0	0	0	0	0	0	0	1	0.002	0
11	rs11030104	0	0	0	0	0	0	0	0	0	0	0	0	0	0	0	0	0	0	0	0	0	0	0	0	0	0	0	0	0	0	0	0	0	0	0	0	0	0	0	0	0	0	0	0	0	0.002	1	0.001
11	rs2176598	0	0	0	0	0	0	0	0	0	0	0	0	0	0	0	0	0	0	0	0	0	0	0	0	0	0	0	0	0	0	0	0	0	0	0	0	0	0	0	0	0	0	0	0	0	0	0.001	1
11	rs3817334	0	0	0	0	0	0	0	0	0	0	0	0	0	0	0	0	0	0	0	0	0	0	0	0	0	0	0	0	0	0	0	0	0	0	0	0	0	0	0	0	0	0	0	0	0	0.001	0.001	0
11	rs12286929	0	0	0	0	0	0	0	0	0	0	0	0	0	0	0	0	0	0	0	0	0	0	0	0	0	0	0	0	0	0	0	0	0	0	0	0	0	0	0	0	0	0	0	0	0	0	0.001	0
12	rs7138803	0	0	0	0	0	0	0	0	0	0	0	0	0	0	0	0	0	0	0	0	0	0	0	0	0	0	0	0	0	0	0	0	0	0	0	0	0	0	0	0	0	0	0	0	0	0	0	0
12	rs11057405	0	0	0	0	0	0	0	0	0	0	0	0	0	0	0	0	0	0	0	0	0	0	0	0	0	0	0	0	0	0	0	0	0	0	0	0	0	0	0	0	0	0	0	0	0	0	0	0
13	rs9581854	0	0	0	0	0	0	0	0	0	0	0	0	0	0	0	0	0	0	0	0	0	0	0	0	0	0	0	0	0	0	0	0	0	0	0	0	0	0	0	0	0	0	0	0	0	0	0	0
13	rs12429545	0	0	0	0	0	0	0	0	0	0	0	0	0	0	0	0	0	0	0	0	0	0	0	0	0	0	0	0	0	0	0	0	0	0	0	0	0	0	0	0	0	0	0	0	0	0	0	0
14	rs10132280	0	0	0	0	0	0	0	0	0	0	0	0	0	0	0	0	0	0	0	0	0	0	0	0	0	0	0	0	0	0	0	0	0	0	0	0	0	0	0	0	0	0	0	0	0	0	0	0
14	rs12885454	0	0	0	0	0	0	0	0	0	0	0	0	0	0	0	0	0	0	0	0	0	0	0	0	0	0	0	0	0	0	0	0	0	0	0	0	0	0	0	0	0	0	0	0	0	0	0	0
14	rs11847697	0	0	0	0	0	0	0	0	0	0	0	0	0	0	0	0	0	0	0	0	0	0	0	0	0	0	0	0	0	0	0	0	0	0	0	0	0	0	0	0	0	0	0	0	0	0	0	0
14	rs7141420	0	0	0	0	0	0	0	0	0	0	0	0	0	0	0	0	0	0	0	0	0	0	0	0	0	0	0	0	0	0	0	0	0	0	0	0	0	0	0	0	0	0	0	0	0	0	0	0
15	rs3736485	0	0	0	0	0	0	0	0	0	0	0	0	0	0	0	0	0	0	0	0	0	0	0	0	0	0	0	0	0	0	0	0	0	0	0	0	0	0	0	0	0	0	0	0	0	0	0	0
15	rs16951275	0	0	0	0	0	0	0	0	0	0	0	0	0	0	0	0	0	0	0	0	0	0	0	0	0	0	0	0	0	0	0	0	0	0	0	0	0	0	0	0	0	0	0	0	0	0	0	0
16	rs758747	0	0	0	0	0	0	0	0	0	0	0	0	0	0	0	0	0	0	0	0	0	0	0	0	0	0	0	0	0	0	0	0	0	0	0	0	0	0	0	0	0	0	0	0	0	0	0	0
16	rs12446632	0	0	0	0	0	0	0	0	0	0	0	0	0	0	0	0	0	0	0	0	0	0	0	0	0	0	0	0	0	0	0	0	0	0	0	0	0	0	0	0	0	0	0	0	0	0	0	0
16	rs2650492	0	0	0	0	0	0	0	0	0	0	0	0	0	0	0	0	0	0	0	0	0	0	0	0	0	0	0	0	0	0	0	0	0	0	0	0	0	0	0	0	0	0	0	0	0	0	0	0
16	rs3888190	0	0	0	0	0	0	0	0	0	0	0	0	0	0	0	0	0	0	0	0	0	0	0	0	0	0	0	0	0	0	0	0	0	0	0	0	0	0	0	0	0	0	0	0	0	0	0	0
16	rs9925964	0	0	0	0	0	0	0	0	0	0	0	0	0	0	0	0	0	0	0	0	0	0	0	0	0	0	0	0	0	0	0	0	0	0	0	0	0	0	0	0	0	0	0	0	0	0	0	0
16	rs1558902	0	0	0	0	0	0	0	0	0	0	0	0	0	0	0	0	0	0	0	0	0	0	0	0	0	0	0	0	0	0	0	0	0	0	0	0	0	0	0	0	0	0	0	0	0	0	0	0
17	rs1000940	0	0	0	0	0	0	0	0	0	0	0	0	0	0	0	0	0	0	0	0	0	0	0	0	0	0	0	0	0	0	0	0	0	0	0	0	0	0	0	0	0	0	0	0	0	0	0	0
17	rs12940622	0	0	0	0	0	0	0	0	0	0	0	0	0	0	0	0	0	0	0	0	0	0	0	0	0	0	0	0	0	0	0	0	0	0	0	0	0	0	0	0	0	0	0	0	0	0	0	0
18	rs1808579	0	0	0	0	0	0	0	0	0	0	0	0	0	0	0	0	0	0	0	0	0	0	0	0	0	0	0	0	0	0	0	0	0	0	0	0	0	0	0	0	0	0	0	0	0	0	0	0
18	rs7243357	0	0	0	0	0	0	0	0	0	0	0	0	0	0	0	0	0	0	0	0	0	0	0	0	0	0	0	0	0	0	0	0	0	0	0	0	0	0	0	0	0	0	0	0	0	0	0	0
18	rs6567160	0	0	0	0	0	0	0	0	0	0	0	0	0	0	0	0	0	0	0	0	0	0	0	0	0	0	0	0	0	0	0	0	0	0	0	0	0	0	0	0	0	0	0	0	0	0	0	0
19	rs17724992	0	0	0	0	0	0	0	0	0	0	0	0	0	0	0	0	0	0	0	0	0	0	0	0	0	0	0	0	0	0	0	0	0	0	0	0	0	0	0	0	0	0	0	0	0	0	0	0
19	rs29941	0	0	0	0	0	0	0	0	0	0	0	0	0	0	0	0	0	0	0	0	0	0	0	0	0	0	0	0	0	0	0	0	0	0	0	0	0	0	0	0	0	0	0	0	0	0	0	0
19	rs2075650	0	0	0	0	0	0	0	0	0	0	0	0	0	0	0	0	0	0	0	0	0	0	0	0	0	0	0	0	0	0	0	0	0	0	0	0	0	0	0	0	0	0	0	0	0	0	0	0
19	rs2287019	0	0	0	0	0	0	0	0	0	0	0	0	0	0	0	0	0	0	0	0	0	0	0	0	0	0	0	0	0	0	0	0	0	0	0	0	0	0	0	0	0	0	0	0	0	0	0	0
19	rs3810291	0	0	0	0	0	0	0	0	0	0	0	0	0	0	0	0	0	0	0	0	0	0	0	0	0	0	0	0	0	0	0	0	0	0	0	0	0	0	0	0	0	0	0	0	0	0	0	0
Fasting glucose	Chromosome	1	2	2	3	3	3	3	5	6	7	7	7	7	8	8	9	9	9	9	9	10	10	10	10	11	11	11	11	11	11	11	12	13	13	14	15	19	20	20
Chromosome	rs ID	rs340874	rs780094	rs560887	rs11715915	rs11708067	rs1280	rs7651090	rs4869272	rs9368222	rs2191349	rs730497	rs2908289	rs6943153	rs983309	rs11558471	rs7867224	rs10814916	rs10811661	rs16913693	rs3829109	rs11195502	rs10885122	rs4506565	rs7903146	rs11607883	rs11605924	rs11039182	rs174550	rs174576	rs11603334	rs10830963	rs10747083	rs11619319	rs576674	rs3783347	rs4502156	rs2302593	rs6113722	rs6072275
1	rs340874	1	0	0	0	0	0	0	0	0	0	0	0	0	0	0	0	0	0	0	0	0	0	0	0	0	0	0	0	0	0	0	0	0	0	0	0	0	0	0
2	rs780094	0	1	0.001	0	0	0	0	0	0	0	0	0	0	0	0	0	0	0	0	0	0	0	0	0	0	0	0	0	0	0	0	0	0	0	0	0	0	0	0
2	rs560887	0	0.001	1	0	0	0	0	0	0	0	0	0	0	0	0	0	0	0	0	0	0	0	0	0	0	0	0	0	0	0	0	0	0	0	0	0	0	0	0
3	rs11715915	0	0	0	1	0.001	0.001	0.001	0	0	0	0	0	0	0	0	0	0	0	0	0	0	0	0	0	0	0	0	0	0	0	0	0	0	0	0	0	0	0	0
3	rs11708067	0	0	0	0.001	1	0.005	0.001	0	0	0	0	0	0	0	0	0	0	0	0	0	0	0	0	0	0	0	0	0	0	0	0	0	0	0	0	0	0	0	0
3	rs1280	0	0	0	0.001	0.005	1	0	0	0	0	0	0	0	0	0	0	0	0	0	0	0	0	0	0	0	0	0	0	0	0	0	0	0	0	0	0	0	0	0
3	rs7651090	0	0	0	0.001	0.001	0	1	0	0	0	0	0	0	0	0	0	0	0	0	0	0	0	0	0	0	0	0	0	0	0	0	0	0	0	0	0	0	0	0
5	rs4869272	0	0	0	0	0	0	0	1	0	0	0	0	0	0	0	0	0	0	0	0	0	0	0	0	0	0	0	0	0	0	0	0	0	0	0	0	0	0	0
6	rs9368222	0	0	0	0	0	0	0	0	1	0	0	0	0	0	0	0	0	0	0	0	0	0	0	0	0	0	0	0	0	0	0	0	0	0	0	0	0	0	0
7	rs2191349	0	0	0	0	0	0	0	0	0	1	0.001	0.001	0	0	0	0	0	0	0	0	0	0	0	0	0	0	0	0	0	0	0	0	0	0	0	0	0	0	0
7	rs730497	0	0	0	0	0	0	0	0	0	0.001	1	1	0	0	0	0	0	0	0	0	0	0	0	0	0	0	0	0	0	0	0	0	0	0	0	0	0	0	0
7	rs2908289	0	0	0	0	0	0	0	0	0	0.001	1	1	0	0	0	0	0	0	0	0	0	0	0	0	0	0	0	0	0	0	0	0	0	0	0	0	0	0	0
7	rs6943153	0	0	0	0	0	0	0	0	0	0	0	0	1	0	0	0	0	0	0	0	0	0	0	0	0	0	0	0	0	0	0	0	0	0	0	0	0	0	0
8	rs983309	0	0	0	0	0	0	0	0	0	0	0	0	0	1	0	0	0	0	0	0	0	0	0	0	0	0	0	0	0	0	0	0	0	0	0	0	0	0	0
8	rs11558471	0	0	0	0	0	0	0	0	0	0	0	0	0	0	1	0	0	0	0	0	0	0	0	0	0	0	0	0	0	0	0	0	0	0	0	0	0	0	0
9	rs7867224	0	0	0	0	0	0	0	0	0	0	0	0	0	0	0	1	0.881	0	0	0	0	0	0	0	0	0	0	0	0	0	0	0	0	0	0	0	0	0	0
9	rs10814916	0	0	0	0	0	0	0	0	0	0	0	0	0	0	0	0.881	1	0.001	0	0	0	0	0	0	0	0	0	0	0	0	0	0	0	0	0	0	0	0	0
9	rs10811661	0	0	0	0	0	0	0	0	0	0	0	0	0	0	0	0	0.001	1	0	0.001	0	0	0	0	0	0	0	0	0	0	0	0	0	0	0	0	0	0	0
9	rs16913693	0	0	0	0	0	0	0	0	0	0	0	0	0	0	0	0	0	0	1	0	0	0	0	0	0	0	0	0	0	0	0	0	0	0	0	0	0	0	0
9	rs3829109	0	0	0	0	0	0	0	0	0	0	0	0	0	0	0	0	0	0.001	0	1	0	0	0	0	0	0	0	0	0	0	0	0	0	0	0	0	0	0	0
10	rs11195502	0	0	0	0	0	0	0	0	0	0	0	0	0	0	0	0	0	0	0	0	1	0.656	0	0	0	0	0	0	0	0	0	0	0	0	0	0	0	0	0
10	rs10885122	0	0	0	0	0	0	0	0	0	0	0	0	0	0	0	0	0	0	0	0	0.656	1	0	0	0	0	0	0	0	0	0	0	0	0	0	0	0	0	0
10	rs4506565	0	0	0	0	0	0	0	0	0	0	0	0	0	0	0	0	0	0	0	0	0	0	1	0.878	0	0	0	0	0	0	0	0	0	0	0	0	0	0	0
10	rs7903146	0	0	0	0	0	0	0	0	0	0	0	0	0	0	0	0	0	0	0	0	0	0	0.878	1	0	0	0	0	0	0	0	0	0	0	0	0	0	0	0
11	rs11607883	0	0	0	0	0	0	0	0	0	0	0	0	0	0	0	0	0	0	0	0	0	0	0	0	1	0.949	0	0	0	0	0.001	0	0	0	0	0	0	0	0
11	rs11605924	0	0	0	0	0	0	0	0	0	0	0	0	0	0	0	0	0	0	0	0	0	0	0	0	0.949	1	0.001	0	0	0	0.001	0	0	0	0	0	0	0	0
11	rs11039182	0	0	0	0	0	0	0	0	0	0	0	0	0	0	0	0	0	0	0	0	0	0	0	0	0	0.001	1	0	0	0.001	0.002	0	0	0	0	0	0	0	0
11	rs174550	0	0	0	0	0	0	0	0	0	0	0	0	0	0	0	0	0	0	0	0	0	0	0	0	0	0	0	1	0.936	0	0.001	0	0	0	0	0	0	0	0
11	rs174576	0	0	0	0	0	0	0	0	0	0	0	0	0	0	0	0	0	0	0	0	0	0	0	0	0	0	0	0.936	1	0.001	0.001	0	0	0	0	0	0	0	0
11	rs11603334	0	0	0	0	0	0	0	0	0	0	0	0	0	0	0	0	0	0	0	0	0	0	0	0	0	0	0.001	0	0.001	1	0	0	0	0	0	0	0	0	0
11	rs10830963	0	0	0	0	0	0	0	0	0	0	0	0	0	0	0	0	0	0	0	0	0	0	0	0	0.001	0.001	0.002	0.001	0.001	0	1	0	0	0	0	0	0	0	0
12	rs10747083	0	0	0	0	0	0	0	0	0	0	0	0	0	0	0	0	0	0	0	0	0	0	0	0	0	0	0	0	0	0	0	1	0	0	0	0	0	0	0
13	rs11619319	0	0	0	0	0	0	0	0	0	0	0	0	0	0	0	0	0	0	0	0	0	0	0	0	0	0	0	0	0	0	0	0	1	0.003	0	0	0	0	0
13	rs576674	0	0	0	0	0	0	0	0	0	0	0	0	0	0	0	0	0	0	0	0	0	0	0	0	0	0	0	0	0	0	0	0	0.003	1	0	0	0	0	0
14	rs3783347	0	0	0	0	0	0	0	0	0	0	0	0	0	0	0	0	0	0	0	0	0	0	0	0	0	0	0	0	0	0	0	0	0	0	1	0	0	0	0
15	rs4502156	0	0	0	0	0	0	0	0	0	0	0	0	0	0	0	0	0	0	0	0	0	0	0	0	0	0	0	0	0	0	0	0	0	0	0	1	0	0	0
19	rs2302593	0	0	0	0	0	0	0	0	0	0	0	0	0	0	0	0	0	0	0	0	0	0	0	0	0	0	0	0	0	0	0	0	0	0	0	0	1	0	0
20	rs6113722	0	0	0	0	0	0	0	0	0	0	0	0	0	0	0	0	0	0	0	0	0	0	0	0	0	0	0	0	0	0	0	0	0	0	0	0	0	1	0.0024
20	rs6072275	0	0	0	0	0	0	0	0	0	0	0	0	0	0	0	0	0	0	0	0	0	0	0	0	0	0	0	0	0	0	0	0	0	0	0	0	0	0.0024	1
Fasting insulin	Chromosome	1	2	2	2	2	4	5	6	7	8	10	16	19
Chromosome	rs ID	rs2820436	rs780094	rs1530559	rs10195252	rs2972143	rs9884482	rs4865796	rs2745353	rs1167800	rs983309	rs7903146	rs1421085	rs731839
1	rs2820436	1	0	0	0	0	0	0	0	0	0	0	0	0
2	rs780094	0	1	0.003	0	0	0	0	0	0	0	0	0	0
2	rs1530559	0	0.003	1	0.001	0	0	0	0	0	0	0	0	0
2	rs10195252	0	0	0.001	1	0	0	0	0	0	0	0	0	0
2	rs2972143	0	0	0	0	1	0	0	0	0	0	0	0	0
4	rs9884482	0	0	0	0	0	1	0	0	0	0	0	0	0
5	rs4865796	0	0	0	0	0	0	1	0	0	0	0	0	0
6	rs2745353	0	0	0	0	0	0	0	1	0	0	0	0	0
7	rs1167800	0	0	0	0	0	0	0	0	1	0	0	0	0
8	rs983309	0	0	0	0	0	0	0	0	0	1	0	0	0
10	rs7903146	0	0	0	0	0	0	0	0	0	0	1	0	0
16	rs1421085	0	0	0	0	0	0	0	0	0	0	0	1	0
19	rs731839	0	0	0	0	0	0	0	0	0	0	0	0	1
HDL cholesterol	Chromosome	1	1	1	1	1	1	2	2	2	3	3	3	3	3	4	4	4	4	5	6	6	7	7	7	7	7	8	8	9	9	10	11	11	11	11	11	12	12	12	12	12	14	15	15	16	16	16	16
Chromosome	rs ID	rs12748152	rs4660293	rs12145743	rs4650994	rs1689800	rs4846914	rs12328675	rs1047891	rs2972146	rs2606736	rs2290547	rs2013208	rs13326165	rs6805251	rs10019888	rs3822072	rs2602836	rs13107325	rs6450176	rs1936800	rs605066	rs702485	rs4142995	rs4917014	rs4731702	rs17173637	rs9987289	rs2293889	rs581080	rs1883025	rs970548	rs2923084	rs3136441	rs11246602	rs12801636	rs499974	rs7134375	rs7134594	rs4759375	rs4765127	rs838880	rs4983559	rs1532085	rs2652834	rs1121980	rs3764261	rs16942887	rs2925979
1	rs12748152	1	0.001	0	0	0.009	0.001	0	0	0	0	0	0	0	0	0	0	0	0	0	0	0	0	0	0	0	0	0	0	0	0	0	0	0	0	0	0	0	0	0	0	0	0	0	0	0	0	0	0
1	rs4660293	0.001	1	0.003	0.002	0.003	0	0	0	0	0	0	0	0	0	0	0	0	0	0	0	0	0	0	0	0	0	0	0	0	0	0	0	0	0	0	0	0	0	0	0	0	0	0	0	0	0	0	0
1	rs12145743	0	0.003	1	0.001	0.005	0.001	0	0	0	0	0	0	0	0	0	0	0	0	0	0	0	0	0	0	0	0	0	0	0	0	0	0	0	0	0	0	0	0	0	0	0	0	0	0	0	0	0	0
1	rs4650994	0	0.002	0.001	1	0.004	0.003	0	0	0	0	0	0	0	0	0	0	0	0	0	0	0	0	0	0	0	0	0	0	0	0	0	0	0	0	0	0	0	0	0	0	0	0	0	0	0	0	0	0
1	rs1689800	0.009	0.003	0.005	0.004	1	0.006	0	0	0	0	0	0	0	0	0	0	0	0	0	0	0	0	0	0	0	0	0	0	0	0	0	0	0	0	0	0	0	0	0	0	0	0	0	0	0	0	0	0
1	rs4846914	0.001	0	0.001	0.003	0.006	1	0	0	0	0	0	0	0	0	0	0	0	0	0	0	0	0	0	0	0	0	0	0	0	0	0	0	0	0	0	0	0	0	0	0	0	0	0	0	0	0	0	0
2	rs12328675	0	0	0	0	0	0	1	0.016	0.001	0	0	0	0	0	0	0	0	0	0	0	0	0	0	0	0	0	0	0	0	0	0	0	0	0	0	0	0	0	0	0	0	0	0	0	0	0	0	0
2	rs1047891	0	0	0	0	0	0	0.016	1	0.002	0	0	0	0	0	0	0	0	0	0	0	0	0	0	0	0	0	0	0	0	0	0	0	0	0	0	0	0	0	0	0	0	0	0	0	0	0	0	0
2	rs2972146	0	0	0	0	0	0	0.001	0.002	1	0	0	0	0	0	0	0	0	0	0	0	0	0	0	0	0	0	0	0	0	0	0	0	0	0	0	0	0	0	0	0	0	0	0	0	0	0	0	0
3	rs2606736	0	0	0	0	0	0	0	0	0	1	0.00011347	0.001	0.001	0.005	0	0	0	0	0	0	0	0	0	0	0	0	0	0	0	0	0	0	0	0	0	0	0	0	0	0	0	0	0	0	0	0	0	0
3	rs2290547	0	0	0	0	0	0	0	0	0	0.000113472	1	0.00015502	0.000218814	0.000391104	0	0	0	0	0	0	0	0	0	0	0	0	0	0	0	0	0	0	0	0	0	0	0	0	0	0	0	0	0	0	0	0	0	0
3	rs2013208	0	0	0	0	0	0	0	0	0	0.001	0.00015502	1	0.001	0.015	0	0	0	0	0	0	0	0	0	0	0	0	0	0	0	0	0	0	0	0	0	0	0	0	0	0	0	0	0	0	0	0	0	0
3	rs13326165	0	0	0	0	0	0	0	0	0	0.001	0.000218814	0.001	1	0.001	0	0	0	0	0	0	0	0	0	0	0	0	0	0	0	0	0	0	0	0	0	0	0	0	0	0	0	0	0	0	0	0	0	0
3	rs6805251	0	0	0	0	0	0	0	0	0	0.005	0.000391104	0.015	0.001	1	0	0	0	0	0	0	0	0	0	0	0	0	0	0	0	0	0	0	0	0	0	0	0	0	0	0	0	0	0	0	0	0	0	0
4	rs10019888	0	0	0	0	0	0	0	0	0	0	0	0	0	0	1	0.006	0	0.004	0	0	0	0	0	0	0	0	0	0	0	0	0	0	0	0	0	0	0	0	0	0	0	0	0	0	0	0	0	0
4	rs3822072	0	0	0	0	0	0	0	0	0	0	0	0	0	0	0.006	1	0.004	0.007	0	0	0	0	0	0	0	0	0	0	0	0	0	0	0	0	0	0	0	0	0	0	0	0	0	0	0	0	0	0
4	rs2602836	0	0	0	0	0	0	0	0	0	0	0	0	0	0	0	0.004	1	0	0	0	0	0	0	0	0	0	0	0	0	0	0	0	0	0	0	0	0	0	0	0	0	0	0	0	0	0	0	0
4	rs13107325	0	0	0	0	0	0	0	0	0	0	0	0	0	0	0.004	0.007	0	1	0	0	0	0	0	0	0	0	0	0	0	0	0	0	0	0	0	0	0	0	0	0	0	0	0	0	0	0	0	0
5	rs6450176	0	0	0	0	0	0	0	0	0	0	0	0	0	0	0	0	0	0	1	0	0	0	0	0	0	0	0	0	0	0	0	0	0	0	0	0	0	0	0	0	0	0	0	0	0	0	0	0
6	rs1936800	0	0	0	0	0	0	0	0	0	0	0	0	0	0	0	0	0	0	0	1	0.006	0	0	0	0	0	0	0	0	0	0	0	0	0	0	0	0	0	0	0	0	0	0	0	0	0	0	0
6	rs605066	0	0	0	0	0	0	0	0	0	0	0	0	0	0	0	0	0	0	0	0.006	1	0	0	0	0	0	0	0	0	0	0	0	0	0	0	0	0	0	0	0	0	0	0	0	0	0	0	0
7	rs702485	0	0	0	0	0	0	0	0	0	0	0	0	0	0	0	0	0	0	0	0	0	1	0.007	0	0	0.002	0	0	0	0	0	0	0	0	0	0	0	0	0	0	0	0	0	0	0	0	0	0
7	rs4142995	0	0	0	0	0	0	0	0	0	0	0	0	0	0	0	0	0	0	0	0	0	0.007	1	0	0.005	0	0	0	0	0	0	0	0	0	0	0	0	0	0	0	0	0	0	0	0	0	0	0
7	rs4917014	0	0	0	0	0	0	0	0	0	0	0	0	0	0	0	0	0	0	0	0	0	0	0	1	0.001	0.001	0	0	0	0	0	0	0	0	0	0	0	0	0	0	0	0	0	0	0	0	0	0
7	rs4731702	0	0	0	0	0	0	0	0	0	0	0	0	0	0	0	0	0	0	0	0	0	0	0.005	0.001	1	0.019	0	0	0	0	0	0	0	0	0	0	0	0	0	0	0	0	0	0	0	0	0	0
7	rs17173637	0	0	0	0	0	0	0	0	0	0	0	0	0	0	0	0	0	0	0	0	0	0.002	0	0.001	0.019	1	0	0	0	0	0	0	0	0	0	0	0	0	0	0	0	0	0	0	0	0	0	0
8	rs9987289	0	0	0	0	0	0	0	0	0	0	0	0	0	0	0	0	0	0	0	0	0	0	0	0	0	0	1	0.002	0	0	0	0	0	0	0	0	0	0	0	0	0	0	0	0	0	0	0	0
8	rs2293889	0	0	0	0	0	0	0	0	0	0	0	0	0	0	0	0	0	0	0	0	0	0	0	0	0	0	0.002	1	0	0	0	0	0	0	0	0	0	0	0	0	0	0	0	0	0	0	0	0
9	rs581080	0	0	0	0	0	0	0	0	0	0	0	0	0	0	0	0	0	0	0	0	0	0	0	0	0	0	0	0	1	0.021	0	0	0	0	0	0	0	0	0	0	0	0	0	0	0	0	0	0
9	rs1883025	0	0	0	0	0	0	0	0	0	0	0	0	0	0	0	0	0	0	0	0	0	0	0	0	0	0	0	0	0.021	1	0	0	0	0	0	0	0	0	0	0	0	0	0	0	0	0	0	0
10	rs970548	0	0	0	0	0	0	0	0	0	0	0	0	0	0	0	0	0	0	0	0	0	0	0	0	0	0	0	0	0	0	1	0	0	0	0	0	0	0	0	0	0	0	0	0	0	0	0	0
11	rs2923084	0	0	0	0	0	0	0	0	0	0	0	0	0	0	0	0	0	0	0	0	0	0	0	0	0	0	0	0	0	0	0	1	0.002	0.005	0.005	0.001	0	0	0	0	0	0	0	0	0	0	0	0
11	rs3136441	0	0	0	0	0	0	0	0	0	0	0	0	0	0	0	0	0	0	0	0	0	0	0	0	0	0	0	0	0	0	0	0.002	1	0.122	0	0.001	0	0	0	0	0	0	0	0	0	0	0	0
11	rs11246602	0	0	0	0	0	0	0	0	0	0	0	0	0	0	0	0	0	0	0	0	0	0	0	0	0	0	0	0	0	0	0	0.005	0.122	1	0	0	0	0	0	0	0	0	0	0	0	0	0	0
11	rs12801636	0	0	0	0	0	0	0	0	0	0	0	0	0	0	0	0	0	0	0	0	0	0	0	0	0	0	0	0	0	0	0	0.005	0	0	1	0.008	0	0	0	0	0	0	0	0	0	0	0	0
11	rs499974	0	0	0	0	0	0	0	0	0	0	0	0	0	0	0	0	0	0	0	0	0	0	0	0	0	0	0	0	0	0	0	0.001	0.001	0	0.008	1	0	0	0	0	0	0	0	0	0	0	0	0
12	rs7134375	0	0	0	0	0	0	0	0	0	0	0	0	0	0	0	0	0	0	0	0	0	0	0	0	0	0	0	0	0	0	0	0	0	0	0	0	1	0.004	0.001	0.001	0	0	0	0	0	0	0	0
12	rs7134594	0	0	0	0	0	0	0	0	0	0	0	0	0	0	0	0	0	0	0	0	0	0	0	0	0	0	0	0	0	0	0	0	0	0	0	0	0.004	1	0.004	0.002	0.001	0	0	0	0	0	0	0
12	rs4759375	0	0	0	0	0	0	0	0	0	0	0	0	0	0	0	0	0	0	0	0	0	0	0	0	0	0	0	0	0	0	0	0	0	0	0	0	0.001	0.004	1	0.001	0.002	0	0	0	0	0	0	0
12	rs4765127	0	0	0	0	0	0	0	0	0	0	0	0	0	0	0	0	0	0	0	0	0	0	0	0	0	0	0	0	0	0	0	0	0	0	0	0	0.001	0.002	0.001	1	0	0	0	0	0	0	0	0
12	rs838880	0	0	0	0	0	0	0	0	0	0	0	0	0	0	0	0	0	0	0	0	0	0	0	0	0	0	0	0	0	0	0	0	0	0	0	0	0	0.001	0.002	0	1	0	0	0	0	0	0	0
14	rs4983559	0	0	0	0	0	0	0	0	0	0	0	0	0	0	0	0	0	0	0	0	0	0	0	0	0	0	0	0	0	0	0	0	0	0	0	0	0	0	0	0	0	1	0	0	0	0	0	0
15	rs1532085	0	0	0	0	0	0	0	0	0	0	0	0	0	0	0	0	0	0	0	0	0	0	0	0	0	0	0	0	0	0	0	0	0	0	0	0	0	0	0	0	0	0	1	1.92419e-05	0	0	0	0
15	rs2652834	0	0	0	0	0	0	0	0	0	0	0	0	0	0	0	0	0	0	0	0	0	0	0	0	0	0	0	0	0	0	0	0	0	0	0	0	0	0	0	0	0	0	1.92419e-05	1	0	0	0	0
16	rs1121980	0	0	0	0	0	0	0	0	0	0	0	0	0	0	0	0	0	0	0	0	0	0	0	0	0	0	0	0	0	0	0	0	0	0	0	0	0	0	0	0	0	0	0	0	1	0.002	0.001	0.021
16	rs3764261	0	0	0	0	0	0	0	0	0	0	0	0	0	0	0	0	0	0	0	0	0	0	0	0	0	0	0	0	0	0	0	0	0	0	0	0	0	0	0	0	0	0	0	0	0.002	1	0.004	0.015
16	rs16942887	0	0	0	0	0	0	0	0	0	0	0	0	0	0	0	0	0	0	0	0	0	0	0	0	0	0	0	0	0	0	0	0	0	0	0	0	0	0	0	0	0	0	0	0	0.001	0.004	1	0
16	rs2925979	0	0	0	0	0	0	0	0	0	0	0	0	0	0	0	0	0	0	0	0	0	0	0	0	0	0	0	0	0	0	0	0	0	0	0	0	0	0	0	0	0	0	0	0	0.021	0.015	0	1
17	rs11869286	0	0	0	0	0	0	0	0	0	0	0	0	0	0	0	0	0	0	0	0	0	0	0	0	0	0	0	0	0	0	0	0	0	0	0	0	0	0	0	0	0	0	0	0	0	0	0	0
17	rs4148008	0	0	0	0	0	0	0	0	0	0	0	0	0	0	0	0	0	0	0	0	0	0	0	0	0	0	0	0	0	0	0	0	0	0	0	0	0	0	0	0	0	0	0	0	0	0	0	0
17	rs4129767	0	0	0	0	0	0	0	0	0	0	0	0	0	0	0	0	0	0	0	0	0	0	0	0	0	0	0	0	0	0	0	0	0	0	0	0	0	0	0	0	0	0	0	0	0	0	0	0
18	rs7241918	0	0	0	0	0	0	0	0	0	0	0	0	0	0	0	0	0	0	0	0	0	0	0	0	0	0	0	0	0	0	0	0	0	0	0	0	0	0	0	0	0	0	0	0	0	0	0	0
18	rs12967135	0	0	0	0	0	0	0	0	0	0	0	0	0	0	0	0	0	0	0	0	0	0	0	0	0	0	0	0	0	0	0	0	0	0	0	0	0	0	0	0	0	0	0	0	0	0	0	0
19	rs17695224	0	0	0	0	0	0	0	0	0	0	0	0	0	0	0	0	0	0	0	0	0	0	0	0	0	0	0	0	0	0	0	0	0	0	0	0	0	0	0	0	0	0	0	0	0	0	0	0
19	rs7255436	0	0	0	0	0	0	0	0	0	0	0	0	0	0	0	0	0	0	0	0	0	0	0	0	0	0	0	0	0	0	0	0	0	0	0	0	0	0	0	0	0	0	0	0	0	0	0	0
19	rs737337	0	0	0	0	0	0	0	0	0	0	0	0	0	0	0	0	0	0	0	0	0	0	0	0	0	0	0	0	0	0	0	0	0	0	0	0	0	0	0	0	0	0	0	0	0	0	0	0
19	rs386000	0	0	0	0	0	0	0	0	0	0	0	0	0	0	0	0	0	0	0	0	0	0	0	0	0	0	0	0	0	0	0	0	0	0	0	0	0	0	0	0	0	0	0	0	0	0	0	0
20	rs1800961	0	0	0	0	0	0	0	0	0	0	0	0	0	0	0	0	0	0	0	0	0	0	0	0	0	0	0	0	0	0	0	0	0	0	0	0	0	0	0	0	0	0	0	0	0	0	0	0
20	rs6065906	0	0	0	0	0	0	0	0	0	0	0	0	0	0	0	0	0	0	0	0	0	0	0	0	0	0	0	0	0	0	0	0	0	0	0	0	0	0	0	0	0	0	0	0	0	0	0	0
22	rs181362	0	0	0	0	0	0	0	0	0	0	0	0	0	0	0	0	0	0	0	0	0	0	0	0	0	0	0	0	0	0	0	0	0	0	0	0	0	0	0	0	0	0	0	0	0	0	0	0
LDL cholesterol	Chromosome	1	1	1	2	2	2	2	2	2	3	3	5	6	6	6	7	8	8	9	11	13	14	17	19	19	20	20	20	22
Chromosome	rs ID	rs2479409	rs629301	rs267733	rs1367117	rs4299376	rs2710642	rs10490626	rs2030746	rs1250229	rs7640978	rs17404153	rs4530754	rs3757354	rs1800562	rs1564348	rs4722551	rs10102164	rs11136341	rs9411489	rs11220462	rs4942486	rs8017377	rs1801689	rs6511720	rs4420638	rs364585	rs2328223	rs6029526	rs5763662
1	rs2479409	1	0.001	0.014	0	0	0	0	0	0	0	0	0	0	0	0	0	0	0	0	0	0	0	0	0	0	0	0	0	0
1	rs629301	0.001	1	0.002	0	0	0	0	0	0	0	0	0	0	0	0	0	0	0	0	0	0	0	0	0	0	0	0	0	0
1	rs267733	0.014	0.002	1	0	0	0	0	0	0	0	0	0	0	0	0	0	0	0	0	0	0	0	0	0	0	0	0	0	0
2	rs1367117	0	0	0	1	0.008	0.002	0.004	0.001	0	0	0	0	0	0	0	0	0	0	0	0	0	0	0	0	0	0	0	0	0
2	rs4299376	0	0	0	0.008	1	0.005	0.001	0	0.013	0	0	0	0	0	0	0	0	0	0	0	0	0	0	0	0	0	0	0	0
2	rs2710642	0	0	0	0.002	0.005	1	0.017	0.011	0.011	0	0	0	0	0	0	0	0	0	0	0	0	0	0	0	0	0	0	0	0
2	rs10490626	0	0	0	0.004	0.001	0.017	1	0.001	0.001	0	0	0	0	0	0	0	0	0	0	0	0	0	0	0	0	0	0	0	0
2	rs2030746	0	0	0	0.001	0	0.011	0.001	1	0	0	0	0	0	0	0	0	0	0	0	0	0	0	0	0	0	0	0	0	0
2	rs1250229	0	0	0	0	0.013	0.011	0.001	0	1	0	0	0	0	0	0	0	0	0	0	0	0	0	0	0	0	0	0	0	0
3	rs7640978	0	0	0	0	0	0	0	0	0	1	0	0	0	0	0	0	0	0	0	0	0	0	0	0	0	0	0	0	0
3	rs17404153	0	0	0	0	0	0	0	0	0	0	1	0	0	0	0	0	0	0	0	0	0	0	0	0	0	0	0	0	0
5	rs4530754	0	0	0	0	0	0	0	0	0	0	0	1	0	0	0	0	0	0	0	0	0	0	0	0	0	0	0	0	0
6	rs3757354	0	0	0	0	0	0	0	0	0	0	0	0	1	0.003	0.002	0	0	0	0	0	0	0	0	0	0	0	0	0	0
6	rs1800562	0	0	0	0	0	0	0	0	0	0	0	0	0.003	1	0.01	0	0	0	0	0	0	0	0	0	0	0	0	0	0
6	rs1564348	0	0	0	0	0	0	0	0	0	0	0	0	0.002	0.01	1	0	0	0	0	0	0	0	0	0	0	0	0	0	0
7	rs4722551	0	0	0	0	0	0	0	0	0	0	0	0	0	0	0	1	0	0	0	0	0	0	0	0	0	0	0	0	0
8	rs10102164	0	0	0	0	0	0	0	0	0	0	0	0	0	0	0	0	1	0.006	0	0	0	0	0	0	0	0	0	0	0
8	rs11136341	0	0	0	0	0	0	0	0	0	0	0	0	0	0	0	0	0.006	1	0	0	0	0	0	0	0	0	0	0	0
9	rs9411489	0	0	0	0	0	0	0	0	0	0	0	0	0	0	0	0	0	0	1	0	0	0	0	0	0	0	0	0	0
11	rs11220462	0	0	0	0	0	0	0	0	0	0	0	0	0	0	0	0	0	0	0	1	0	0	0	0	0	0	0	0	0
13	rs4942486	0	0	0	0	0	0	0	0	0	0	0	0	0	0	0	0	0	0	0	0	1	0	0	0	0	0	0	0	0
14	rs8017377	0	0	0	0	0	0	0	0	0	0	0	0	0	0	0	0	0	0	0	0	0	1	0	0	0	0	0	0	0
17	rs1801689	0	0	0	0	0	0	0	0	0	0	0	0	0	0	0	0	0	0	0	0	0	0	1	0	0	0	0	0	0
19	rs6511720	0	0	0	0	0	0	0	0	0	0	0	0	0	0	0	0	0	0	0	0	0	0	0	1	0.006	0	0	0	0
19	rs4420638	0	0	0	0	0	0	0	0	0	0	0	0	0	0	0	0	0	0	0	0	0	0	0	0.006	1	0	0	0	0
20	rs364585	0	0	0	0	0	0	0	0	0	0	0	0	0	0	0	0	0	0	0	0	0	0	0	0	0	1	0.001	0	0
20	rs2328223	0	0	0	0	0	0	0	0	0	0	0	0	0	0	0	0	0	0	0	0	0	0	0	0	0	0.001	1	0.001	0
20	rs6029526	0	0	0	0	0	0	0	0	0	0	0	0	0	0	0	0	0	0	0	0	0	0	0	0	0	0	0.001	1	0
22	rs5763662	0	0	0	0	0	0	0	0	0	0	0	0	0	0	0	0	0	0	0	0	0	0	0	0	0	0	0	0	1
Type 2 diabetes	Chromosome	1	2	2	2	2	2	3	3	3	3	4	5	6	7	7	7	7	8	9	9	9	10	10	10	11	11	11	11	11	11	12	12	12	12	15	15	16	17	19	19	19	20
Chromosome	rs ID	rs340874	rs780094	rs77981966	rs243020	rs75297654	rs2972156	rs11712037	rs17676309	rs11708067	rs35510946	rs10937721	rs7732130	rs35261542	rs10276674	rs1974620	rs1513272	rs878521	rs13266634	rs34706136	rs10811660	rs10757283	rs11257658	rs11187140	rs7903146	rs35276020	rs2237895	rs74046911	rs5215	rs142489578	rs10830963	rs2583941	rs1169288	rs1800574	rs2259835	rs7161785	rs3803563	rs99217317	rs4430796	rs72999033	rs4399645	rs2238689	rs1800961
1	rs340874	1	0	0	0	0	0	0	0	0	0	0	0	0	0	0	0	0	0	0	0	0	0	0	0	0	0	0	0	0	0	0	0	0	0	0	0	0	0	0	0	0	0
2	rs780094	0	1	0	0.008	0.003	0	0	0	0	0	0	0	0	0	0	0	0	0	0	0	0	0	0	0	0	0	0	0	0	0	0	0	0	0	0	0	0	0	0	0	0	0
2	rs77981966	0	0	1	0	0.003	0.004	0	0	0	0	0	0	0	0	0	0	0	0	0	0	0	0	0	0	0	0	0	0	0	0	0	0	0	0	0	0	0	0	0	0	0	0
2	rs243020	0	0.008	0	1	0	0	0	0	0	0	0	0	0	0	0	0	0	0	0	0	0	0	0	0	0	0	0	0	0	0	0	0	0	0	0	0	0	0	0	0	0	0
2	rs75297654	0	0.003	0.003	0	1	0.003	0	0	0	0	0	0	0	0	0	0	0	0	0	0	0	0	0	0	0	0	0	0	0	0	0	0	0	0	0	0	0	0	0	0	0	0
2	rs2972156	0	0	0.004	0	0.003	1	0	0	0	0	0	0	0	0	0	0	0	0	0	0	0	0	0	0	0	0	0	0	0	0	0	0	0	0	0	0	0	0	0	0	0	0
3	rs11712037	0	0	0	0	0	0	1	0.001	0.002	0	0	0	0	0	0	0	0	0	0	0	0	0	0	0	0	0	0	0	0	0	0	0	0	0	0	0	0	0	0	0	0	0
3	rs17676309	0	0	0	0	0	0	0.001	1	0.003	0	0	0	0	0	0	0	0	0	0	0	0	0	0	0	0	0	0	0	0	0	0	0	0	0	0	0	0	0	0	0	0	0
3	rs11708067	0	0	0	0	0	0	0.002	0.003	1	0	0	0	0	0	0	0	0	0	0	0	0	0	0	0	0	0	0	0	0	0	0	0	0	0	0	0	0	0	0	0	0	0
3	rs35510946	0	0	0	0	0	0	0	0	0	1	0	0	0	0	0	0	0	0	0	0	0	0	0	0	0	0	0	0	0	0	0	0	0	0	0	0	0	0	0	0	0	0
4	rs10937721	0	0	0	0	0	0	0	0	0	0	1	0	0	0	0	0	0	0	0	0	0	0	0	0	0	0	0	0	0	0	0	0	0	0	0	0	0	0	0	0	0	0
5	rs7732130	0	0	0	0	0	0	0	0	0	0	0	1	0	0	0	0	0	0	0	0	0	0	0	0	0	0	0	0	0	0	0	0	0	0	0	0	0	0	0	0	0	0
6	rs35261542	0	0	0	0	0	0	0	0	0	0	0	0	1	0	0	0	0	0	0	0	0	0	0	0	0	0	0	0	0	0	0	0	0	0	0	0	0	0	0	0	0	0
7	rs10276674	0	0	0	0	0	0	0	0	0	0	0	0	0	1	0.001	0	0	0	0	0	0	0	0	0	0	0	0	0	0	0	0	0	0	0	0	0	0	0	0	0	0	0
7	rs1974620	0	0	0	0	0	0	0	0	0	0	0	0	0	0.001	1	0.001	0	0	0	0	0	0	0	0	0	0	0	0	0	0	0	0	0	0	0	0	0	0	0	0	0	0
7	rs1513272	0	0	0	0	0	0	0	0	0	0	0	0	0	0	0.001	1	0	0	0	0	0	0	0	0	0	0	0	0	0	0	0	0	0	0	0	0	0	0	0	0	0	0
7	rs878521	0	0	0	0	0	0	0	0	0	0	0	0	0	0	0	0	1	0	0	0	0	0	0	0	0	0	0	0	0	0	0	0	0	0	0	0	0	0	0	0	0	0
8	rs13266634	0	0	0	0	0	0	0	0	0	0	0	0	0	0	0	0	0	1	0	0	0	0	0	0	0	0	0	0	0	0	0	0	0	0	0	0	0	0	0	0	0	0
9	rs34706136	0	0	0	0	0	0	0	0	0	0	0	0	0	0	0	0	0	0	1	0.001	0.001	0	0	0	0	0	0	0	0	0	0	0	0	0	0	0	0	0	0	0	0	0
9	rs10811660	0	0	0	0	0	0	0	0	0	0	0	0	0	0	0	0	0	0	0.001	1	0.258	0	0	0	0	0	0	0	0	0	0	0	0	0	0	0	0	0	0	0	0	0
9	rs10757283	0	0	0	0	0	0	0	0	0	0	0	0	0	0	0	0	0	0	0.001	0.258	1	0	0	0	0	0	0	0	0	0	0	0	0	0	0	0	0	0	0	0	0	0
10	rs11257658	0	0	0	0	0	0	0	0	0	0	0	0	0	0	0	0	0	0	0	0	0	1	0.001	0.001	0	0	0	0	0	0	0	0	0	0	0	0	0	0	0	0	0	0
10	rs11187140	0	0	0	0	0	0	0	0	0	0	0	0	0	0	0	0	0	0	0	0	0	0.001	1	0	0	0	0	0	0	0	0	0	0	0	0	0	0	0	0	0	0	0
10	rs7903146	0	0	0	0	0	0	0	0	0	0	0	0	0	0	0	0	0	0	0	0	0	0.001	0	1	0	0	0	0	0	0	0	0	0	0	0	0	0	0	0	0	0	0
11	rs35276020	0	0	0	0	0	0	0	0	0	0	0	0	0	0	0	0	0	0	0	0	0	0	0	0	1	0.007	0.012	0	0.005	0.004	0	0	0	0	0	0	0	0	0	0	0	0
11	rs2237895	0	0	0	0	0	0	0	0	0	0	0	0	0	0	0	0	0	0	0	0	0	0	0	0	0.007	1	0.035	0.001	0	0	0	0	0	0	0	0	0	0	0	0	0	0
11	rs74046911	0	0	0	0	0	0	0	0	0	0	0	0	0	0	0	0	0	0	0	0	0	0	0	0	0.012	0.035	1	0	0	0	0	0	0	0	0	0	0	0	0	0	0	0
11	rs5215	0	0	0	0	0	0	0	0	0	0	0	0	0	0	0	0	0	0	0	0	0	0	0	0	0	0.001	0	1	0.001	0	0	0	0	0	0	0	0	0	0	0	0	0
11	rs142489578	0	0	0	0	0	0	0	0	0	0	0	0	0	0	0	0	0	0	0	0	0	0	0	0	0.005	0	0	0.001	1	0.001	0	0	0	0	0	0	0	0	0	0	0	0
11	rs10830963	0	0	0	0	0	0	0	0	0	0	0	0	0	0	0	0	0	0	0	0	0	0	0	0	0.004	0	0	0	0.001	1	0	0	0	0	0	0	0	0	0	0	0	0
12	rs2583941	0	0	0	0	0	0	0	0	0	0	0	0	0	0	0	0	0	0	0	0	0	0	0	0	0	0	0	0	0	0	1	0	0.001	0	0	0	0	0	0	0	0	0
12	rs1169288	0	0	0	0	0	0	0	0	0	0	0	0	0	0	0	0	0	0	0	0	0	0	0	0	0	0	0	0	0	0	0	1	0.002	0.109	0	0	0	0	0	0	0	0
12	rs1800574	0	0	0	0	0	0	0	0	0	0	0	0	0	0	0	0	0	0	0	0	0	0	0	0	0	0	0	0	0	0	0.001	0.002	1	0.024	0	0	0	0	0	0	0	0
12	rs2259835	0	0	0	0	0	0	0	0	0	0	0	0	0	0	0	0	0	0	0	0	0	0	0	0	0	0	0	0	0	0	0	0.109	0.024	1	0	0	0	0	0	0	0	0
15	rs7161785	0	0	0	0	0	0	0	0	0	0	0	0	0	0	0	0	0	0	0	0	0	0	0	0	0	0	0	0	0	0	0	0	0	0	1	0.001	0	0	0	0	0	0
15	rs3803563	0	0	0	0	0	0	0	0	0	0	0	0	0	0	0	0	0	0	0	0	0	0	0	0	0	0	0	0	0	0	0	0	0	0	0.001	1	0	0	0	0	0	0
16	rs99217317	0	0	0	0	0	0	0	0	0	0	0	0	0	0	0	0	0	0	0	0	0	0	0	0	0	0	0	0	0	0	0	0	0	0	0	0	1	0	0	0	0	0
17	rs4430796	0	0	0	0	0	0	0	0	0	0	0	0	0	0	0	0	0	0	0	0	0	0	0	0	0	0	0	0	0	0	0	0	0	0	0	0	0	1	0	0	0	0
19	rs72999033	0	0	0	0	0	0	0	0	0	0	0	0	0	0	0	0	0	0	0	0	0	0	0	0	0	0	0	0	0	0	0	0	0	0	0	0	0	0	1	0.002	0	0
19	rs4399645	0	0	0	0	0	0	0	0	0	0	0	0	0	0	0	0	0	0	0	0	0	0	0	0	0	0	0	0	0	0	0	0	0	0	0	0	0	0	0.002	1	0.035	0
19	rs2238689	0	0	0	0	0	0	0	0	0	0	0	0	0	0	0	0	0	0	0	0	0	0	0	0	0	0	0	0	0	0	0	0	0	0	0	0	0	0	0	0.035	1	0
20	rs1800961	0	0	0	0	0	0	0	0	0	0	0	0	0	0	0	0	0	0	0	0	0	0	0	0	0	0	0	0	0	0	0	0	0	0	0	0	0	0	0	0	0	1
Triglycerides	Chromosome	1	2	3	4	4	5	6	7	7	8	8	8	8	10	10	10	11	11	12	15	15	16	17	19	19	22
Chromosome	rs ID	rs2131925	rs1260326	rs645040	rs6831256	rs442177	rs9686661	rs998584	rs17145738	rs38855	rs11776767	rs1495741	rs12678919	rs2954029	rs1832007	rs10761731	rs2068888	rs174546	rs964184	rs11613352	rs2412710	rs2929282	rs3198697	rs8077889	rs7248104	rs731839	rs5756931
1	rs2131925	1	0	0	0	0	0	0	0	0	0	0	0	0	0	0	0	0	0	0	0	0	0	0	0	0	0
2	rs1260326	0	1	0	0	0	0	0	0	0	0	0	0	0	0	0	0	0	0	0	0	0	0	0	0	0	0
3	rs645040	0	0	1	0	0	0	0	0	0	0	0	0	0	0	0	0	0	0	0	0	0	0	0	0	0	0
4	rs6831256	0	0	0	1	0	0	0	0	0	0	0	0	0	0	0	0	0	0	0	0	0	0	0	0	0	0
4	rs442177	0	0	0	0	1	0	0	0	0	0	0	0	0	0	0	0	0	0	0	0	0	0	0	0	0	0
5	rs9686661	0	0	0	0	0	1	0	0	0	0	0	0	0	0	0	0	0	0	0	0	0	0	0	0	0	0
6	rs998584	0	0	0	0	0	0	1	0	0	0	0	0	0	0	0	0	0	0	0	0	0	0	0	0	0	0
7	rs17145738	0	0	0	0	0	0	0	1	0	0	0	0	0	0	0	0	0	0	0	0	0	0	0	0	0	0
7	rs38855	0	0	0	0	0	0	0	0	1	0	0	0	0	0	0	0	0	0	0	0	0	0	0	0	0	0
8	rs11776767	0	0	0	0	0	0	0	0	0	1	0	0	0	0	0	0	0	0	0	0	0	0	0	0	0	0
8	rs1495741	0	0	0	0	0	0	0	0	0	0	1	0.002	0	0	0	0	0	0	0	0	0	0	0	0	0	0
8	rs12678919	0	0	0	0	0	0	0	0	0	0	0.002	1	0.001	0	0	0	0	0	0	0	0	0	0	0	0	0
8	rs2954029	0	0	0	0	0	0	0	0	0	0	0	0.001	1	0	0	0	0	0	0	0	0	0	0	0	0	0
10	rs1832007	0	0	0	0	0	0	0	0	0	0	0	0	0	1	0.001	0.001	0	0	0	0	0	0	0	0	0	0
10	rs10761731	0	0	0	0	0	0	0	0	0	0	0	0	0	0.001	1	0.006	0	0	0	0	0	0	0	0	0	0
10	rs2068888	0	0	0	0	0	0	0	0	0	0	0	0	0	0.001	0.006	1	0	0	0	0	0	0	0	0	0	0
11	rs174546	0	0	0	0	0	0	0	0	0	0	0	0	0	0	0	0	1	0	0	0	0	0	0	0	0	0
11	rs964184	0	0	0	0	0	0	0	0	0	0	0	0	0	0	0	0	0	1	0	0	0	0	0	0	0	0
12	rs11613352	0	0	0	0	0	0	0	0	0	0	0	0	0	0	0	0	0	0	1	0	0	0	0	0	0	0
15	rs2412710	0	0	0	0	0	0	0	0	0	0	0	0	0	0	0	0	0	0	0	1	0.115	0	0	0	0	0
15	rs2929282	0	0	0	0	0	0	0	0	0	0	0	0	0	0	0	0	0	0	0	0.115	1	0	0	0	0	0
16	rs3198697	0	0	0	0	0	0	0	0	0	0	0	0	0	0	0	0	0	0	0	0	0	1	0	0	0	0
17	rs8077889	0	0	0	0	0	0	0	0	0	0	0	0	0	0	0	0	0	0	0	0	0	0	1	0	0	0
19	rs7248104	0	0	0	0	0	0	0	0	0	0	0	0	0	0	0	0	0	0	0	0	0	0	0	1	0	0
19	rs731839	0	0	0	0	0	0	0	0	0	0	0	0	0	0	0	0	0	0	0	0	0	0	0	0	1	0
22	rs5756931	0	0	0	0	0	0	0	0	0	0	0	0	0	0	0	0	0	0	0	0	0	0	0	0	0	1
Total cholesterol	Chromosome	1	1	1	1	1	2	2	2	2	3	3	5	5	6	6	6	6	6	7	7	7	8	9	10	10	11	11	11	12	12	12	16	17	19	19	20	20	22	22
Chromosome	rs ID	rs1077514	rs12027135	rs7515577	rs2642442	rs514230	rs7570971	rs2287623	rs11694172	rs11563251	rs2290159	rs13315871	rs12916	rs6882076	rs3177928	rs2814982	rs2758886	rs9488822	rs9376090	rs1997243	rs12670798	rs2072183	rs2081687	rs3780181	rs10904908	rs2255141	rs10128711	rs11603023	rs7941030	rs4883201	rs11065987	rs1169288	rs2000999	rs314253	rs10401969	rs492602	rs2277862	rs2902940	rs138777	rs4253772
1	rs1077514	1	0.001	0	0	0.002	0	0	0	0	0	0	0	0	0	0	0	0	0	0	0	0	0	0	0	0	0	0	0	0	0	0	0	0	0	0	0	0	0	0
1	rs12027135	0.001	1	0	0	0.001	0	0	0	0	0	0	0	0	0	0	0	0	0	0	0	0	0	0	0	0	0	0	0	0	0	0	0	0	0	0	0	0	0	0
1	rs7515577	0	0	1	0	0.001	0	0	0	0	0	0	0	0	0	0	0	0	0	0	0	0	0	0	0	0	0	0	0	0	0	0	0	0	0	0	0	0	0	0
1	rs2642442	0	0	0	1	0	0	0	0	0	0	0	0	0	0	0	0	0	0	0	0	0	0	0	0	0	0	0	0	0	0	0	0	0	0	0	0	0	0	0
1	rs514230	0.002	0.001	0.001	0	1	0	0	0	0	0	0	0	0	0	0	0	0	0	0	0	0	0	0	0	0	0	0	0	0	0	0	0	0	0	0	0	0	0	0
2	rs7570971	0	0	0	0	0	1	0	0.001	0.001	0	0	0	0	0	0	0	0	0	0	0	0	0	0	0	0	0	0	0	0	0	0	0	0	0	0	0	0	0	0
2	rs2287623	0	0	0	0	0	0	1	0	0.001	0	0	0	0	0	0	0	0	0	0	0	0	0	0	0	0	0	0	0	0	0	0	0	0	0	0	0	0	0	0
2	rs11694172	0	0	0	0	0	0.001	0	1	0.001	0	0	0	0	0	0	0	0	0	0	0	0	0	0	0	0	0	0	0	0	0	0	0	0	0	0	0	0	0	0
2	rs11563251	0	0	0	0	0	0.001	0.001	0.001	1	0	0	0	0	0	0	0	0	0	0	0	0	0	0	0	0	0	0	0	0	0	0	0	0	0	0	0	0	0	0
3	rs2290159	0	0	0	0	0	0	0	0	0	1	0	0	0	0	0	0	0	0	0	0	0	0	0	0	0	0	0	0	0	0	0	0	0	0	0	0	0	0	0
3	rs13315871	0	0	0	0	0	0	0	0	0	0	1	0	0	0	0	0	0	0	0	0	0	0	0	0	0	0	0	0	0	0	0	0	0	0	0	0	0	0	0
5	rs12916	0	0	0	0	0	0	0	0	0	0	0	1	0	0	0	0	0	0	0	0	0	0	0	0	0	0	0	0	0	0	0	0	0	0	0	0	0	0	0
5	rs6882076	0	0	0	0	0	0	0	0	0	0	0	0	1	0	0	0	0	0	0	0	0	0	0	0	0	0	0	0	0	0	0	0	0	0	0	0	0	0	0
6	rs3177928	0	0	0	0	0	0	0	0	0	0	0	0	0	1	0.001	0.001	0	0	0	0	0	0	0	0	0	0	0	0	0	0	0	0	0	0	0	0	0	0	0
6	rs2814982	0	0	0	0	0	0	0	0	0	0	0	0	0	0.001	1	0	0.002	0	0	0	0	0	0	0	0	0	0	0	0	0	0	0	0	0	0	0	0	0	0
6	rs2758886	0	0	0	0	0	0	0	0	0	0	0	0	0	0.001	0	1	0	0.001	0	0	0	0	0	0	0	0	0	0	0	0	0	0	0	0	0	0	0	0	0
6	rs9488822	0	0	0	0	0	0	0	0	0	0	0	0	0	0	0.002	0	1	0	0	0	0	0	0	0	0	0	0	0	0	0	0	0	0	0	0	0	0	0	0
6	rs9376090	0	0	0	0	0	0	0	0	0	0	0	0	0	0	0	0.001	0	1	0	0	0	0	0	0	0	0	0	0	0	0	0	0	0	0	0	0	0	0	0
7	rs1997243	0	0	0	0	0	0	0	0	0	0	0	0	0	0	0	0	0	0	1	0	0	0	0	0	0	0	0	0	0	0	0	0	0	0	0	0	0	0	0
7	rs12670798	0	0	0	0	0	0	0	0	0	0	0	0	0	0	0	0	0	0	0	1	0.001	0	0	0	0	0	0	0	0	0	0	0	0	0	0	0	0	0	0
7	rs2072183	0	0	0	0	0	0	0	0	0	0	0	0	0	0	0	0	0	0	0	0.001	1	0	0	0	0	0	0	0	0	0	0	0	0	0	0	0	0	0	0
8	rs2081687	0	0	0	0	0	0	0	0	0	0	0	0	0	0	0	0	0	0	0	0	0	1	0	0	0	0	0	0	0	0	0	0	0	0	0	0	0	0	0
9	rs3780181	0	0	0	0	0	0	0	0	0	0	0	0	0	0	0	0	0	0	0	0	0	0	1	0	0	0	0	0	0	0	0	0	0	0	0	0	0	0	0
10	rs10904908	0	0	0	0	0	0	0	0	0	0	0	0	0	0	0	0	0	0	0	0	0	0	0	1	0.001	0	0	0	0	0	0	0	0	0	0	0	0	0	0
10	rs2255141	0	0	0	0	0	0	0	0	0	0	0	0	0	0	0	0	0	0	0	0	0	0	0	0.001	1	0	0	0	0	0	0	0	0	0	0	0	0	0	0
11	rs10128711	0	0	0	0	0	0	0	0	0	0	0	0	0	0	0	0	0	0	0	0	0	0	0	0	0	1	0	0.002	0	0	0	0	0	0	0	0	0	0	0
11	rs11603023	0	0	0	0	0	0	0	0	0	0	0	0	0	0	0	0	0	0	0	0	0	0	0	0	0	0	1	0	0	0	0	0	0	0	0	0	0	0	0
11	rs7941030	0	0	0	0	0	0	0	0	0	0	0	0	0	0	0	0	0	0	0	0	0	0	0	0	0	0.002	0	1	0	0	0	0	0	0	0	0	0	0	0
12	rs4883201	0	0	0	0	0	0	0	0	0	0	0	0	0	0	0	0	0	0	0	0	0	0	0	0	0	0	0	0	1	0.002	0.001	0	0	0	0	0	0	0	0
12	rs11065987	0	0	0	0	0	0	0	0	0	0	0	0	0	0	0	0	0	0	0	0	0	0	0	0	0	0	0	0	0.002	1	0	0	0	0	0	0	0	0	0
12	rs1169288	0	0	0	0	0	0	0	0	0	0	0	0	0	0	0	0	0	0	0	0	0	0	0	0	0	0	0	0	0.001	0	1	0	0	0	0	0	0	0	0
16	rs2000999	0	0	0	0	0	0	0	0	0	0	0	0	0	0	0	0	0	0	0	0	0	0	0	0	0	0	0	0	0	0	0	1	0	0	0	0	0	0	0
17	rs314253	0	0	0	0	0	0	0	0	0	0	0	0	0	0	0	0	0	0	0	0	0	0	0	0	0	0	0	0	0	0	0	0	1	0	0	0	0	0	0
19	rs10401969	0	0	0	0	0	0	0	0	0	0	0	0	0	0	0	0	0	0	0	0	0	0	0	0	0	0	0	0	0	0	0	0	0	1	0	0	0	0	0
19	rs492602	0	0	0	0	0	0	0	0	0	0	0	0	0	0	0	0	0	0	0	0	0	0	0	0	0	0	0	0	0	0	0	0	0	0	1	0	0	0	0
20	rs2277862	0	0	0	0	0	0	0	0	0	0	0	0	0	0	0	0	0	0	0	0	0	0	0	0	0	0	0	0	0	0	0	0	0	0	0	1	0.001	0	0
20	rs2902940	0	0	0	0	0	0	0	0	0	0	0	0	0	0	0	0	0	0	0	0	0	0	0	0	0	0	0	0	0	0	0	0	0	0	0	0.001	1	0	0
22	rs138777	0	0	0	0	0	0	0	0	0	0	0	0	0	0	0	0	0	0	0	0	0	0	0	0	0	0	0	0	0	0	0	0	0	0	0	0	0	1	0.001
22	rs4253772	0	0	0	0	0	0	0	0	0	0	0	0	0	0	0	0	0	0	0	0	0	0	0	0	0	0	0	0	0	0	0	0	0	0	0	0	0	0.001	1
WHR	Chromosome	1	1	1	2	2	2	3	3	3	3	5	6	6	6	6	6	7	7	8	11	12	12	12	12	14	15	16	17	18	19	19	19	20	22
Chromosome	rs ID	rs2765539	rs1011731	rs1563355	rs929641	rs1128249	rs1569135	rs2972164	rs904453	rs9860730	rs17451107	rs459193	rs1294421	rs11755724	rs998584	rs2207139	rs9491696	rs10245353	rs7801581	rs12549058	rs4929927	rs11048470	rs10783615	rs10876528	rs1316952	rs17109256	rs1440372	rs1121980	rs4640244	rs11663816	rs3786897	rs2075650	rs2287019	rs16996700	rs2179129
1	rs2765539	1	0	0	0	0	0	0	0	0	0	0	0	0	0	0	0	0	0	0	0	0	0	0	0	0	0	0	0	0	0	0	0	0	0
1	rs1011731	0	1	0	0	0	0	0	0	0	0	0	0	0	0	0	0	0	0	0	0	0	0	0	0	0	0	0	0	0	0	0	0	0	0
1	rs1563355	0	0	1	0	0	0	0	0	0	0	0	0	0	0	0	0	0	0	0	0	0	0	0	0	0	0	0	0	0	0	0	0	0	0
2	rs929641	0	0	0	1	0	0	0	0	0	0	0	0	0	0	0	0	0	0	0	0	0	0	0	0	0	0	0	0	0	0	0	0	0	0
2	rs1128249	0	0	0	0	1	0	0	0	0	0	0	0	0	0	0	0	0	0	0	0	0	0	0	0	0	0	0	0	0	0	0	0	0	0
2	rs1569135	0	0	0	0	0	1	0	0	0	0	0	0	0	0	0	0	0	0	0	0	0	0	0	0	0	0	0	0	0	0	0	0	0	0
3	rs2972164	0	0	0	0	0	0	1	0.011	0	0	0	0	0	0	0	0	0	0	0	0	0	0	0	0	0	0	0	0	0	0	0	0	0	0
3	rs904453	0	0	0	0	0	0	0.011	1	0.002	0.001	0	0	0	0	0	0	0	0	0	0	0	0	0	0	0	0	0	0	0	0	0	0	0	0
3	rs9860730	0	0	0	0	0	0	0	0.002	1	0	0	0	0	0	0	0	0	0	0	0	0	0	0	0	0	0	0	0	0	0	0	0	0	0
3	rs17451107	0	0	0	0	0	0	0	0.001	0	1	0	0	0	0	0	0	0	0	0	0	0	0	0	0	0	0	0	0	0	0	0	0	0	0
5	rs459193	0	0	0	0	0	0	0	0	0	0	1	0	0	0	0	0	0	0	0	0	0	0	0	0	0	0	0	0	0	0	0	0	0	0
6	rs1294421	0	0	0	0	0	0	0	0	0	0	0	1	0.005	0	0	0.001	0	0	0	0	0	0	0	0	0	0	0	0	0	0	0	0	0	0
6	rs11755724	0	0	0	0	0	0	0	0	0	0	0	0.005	1	0	0.005	0.003	0	0	0	0	0	0	0	0	0	0	0	0	0	0	0	0	0	0
6	rs998584	0	0	0	0	0	0	0	0	0	0	0	0	0	1	0	0.001	0	0	0	0	0	0	0	0	0	0	0	0	0	0	0	0	0	0
6	rs2207139	0	0	0	0	0	0	0	0	0	0	0	0	0.005	0	1	0.002	0	0	0	0	0	0	0	0	0	0	0	0	0	0	0	0	0	0
6	rs9491696	0	0	0	0	0	0	0	0	0	0	0	0.001	0.003	0.001	0.002	1	0	0	0	0	0	0	0	0	0	0	0	0	0	0	0	0	0	0
7	rs10245353	0	0	0	0	0	0	0	0	0	0	0	0	0	0	0	0	1	0.003	0	0	0	0	0	0	0	0	0	0	0	0	0	0	0	0
7	rs7801581	0	0	0	0	0	0	0	0	0	0	0	0	0	0	0	0	0.003	1	0	0	0	0	0	0	0	0	0	0	0	0	0	0	0	0
8	rs12549058	0	0	0	0	0	0	0	0	0	0	0	0	0	0	0	0	0	0	1	0	0	0	0	0	0	0	0	0	0	0	0	0	0	0
11	rs4929927	0	0	0	0	0	0	0	0	0	0	0	0	0	0	0	0	0	0	0	1	0	0	0	0	0	0	0	0	0	0	0	0	0	0
12	rs11048470	0	0	0	0	0	0	0	0	0	0	0	0	0	0	0	0	0	0	0	0	1	0	0	0	0	0	0	0	0	0	0	0	0	0
12	rs10783615	0	0	0	0	0	0	0	0	0	0	0	0	0	0	0	0	0	0	0	0	0	1	0.002	0	0	0	0	0	0	0	0	0	0	0
12	rs10876528	0	0	0	0	0	0	0	0	0	0	0	0	0	0	0	0	0	0	0	0	0	0.002	1	0	0	0	0	0	0	0	0	0	0	0
12	rs1316952	0	0	0	0	0	0	0	0	0	0	0	0	0	0	0	0	0	0	0	0	0	0	0	1	0	0	0	0	0	0	0	0	0	0
14	rs17109256	0	0	0	0	0	0	0	0	0	0	0	0	0	0	0	0	0	0	0	0	0	0	0	0	1	0	0	0	0	0	0	0	0	0
15	rs1440372	0	0	0	0	0	0	0	0	0	0	0	0	0	0	0	0	0	0	0	0	0	0	0	0	0	1	0	0	0	0	0	0	0	0
16	rs1121980	0	0	0	0	0	0	0	0	0	0	0	0	0	0	0	0	0	0	0	0	0	0	0	0	0	0	1	0	0	0	0	0	0	0
17	rs4640244	0	0	0	0	0	0	0	0	0	0	0	0	0	0	0	0	0	0	0	0	0	0	0	0	0	0	0	1	0	0	0	0	0	0
18	rs11663816	0	0	0	0	0	0	0	0	0	0	0	0	0	0	0	0	0	0	0	0	0	0	0	0	0	0	0	0	1	0	0	0	0	0
19	rs3786897	0	0	0	0	0	0	0	0	0	0	0	0	0	0	0	0	0	0	0	0	0	0	0	0	0	0	0	0	0	1	0.003	0	0	0
19	rs2075650	0	0	0	0	0	0	0	0	0	0	0	0	0	0	0	0	0	0	0	0	0	0	0	0	0	0	0	0	0	0.003	1	0.003	0	0
19	rs2287019	0	0	0	0	0	0	0	0	0	0	0	0	0	0	0	0	0	0	0	0	0	0	0	0	0	0	0	0	0	0	0.003	1	0	0
20	rs16996700	0	0	0	0	0	0	0	0	0	0	0	0	0	0	0	0	0	0	0	0	0	0	0	0	0	0	0	0	0	0	0	0	1	0
22	rs2179129	0	0	0	0	0	0	0	0	0	0	0	0	0	0	0	0	0	0	0	0	0	0	0	0	0	0	0	0	0	0	0	0	0	1
BMI, body mass index; HDL, high-density lipoprotein; LDL, low-density lipoprotein ; WHR, waist-hip ratio.
[truncated: 28 more columns]
